# Supplementary material for: Performance of a Novel Molecular Method in the Diagnosis of Late-Onset Sepsis in Very Low Birth Weight Infants
Source: PLoS One. 2015 Aug 25;10(8):e0136472. doi: 10.1371/journal.pone.0136472 (PMC4549273; doi:10.1371/journal.pone.0136472)
Supplement: S1 Database — (XLS) [file pone.0136472.s001.xls]

## Sheet: Sheet1
Patientno	Malefemale	Gestation	Weight	Dayoflife	Blood_Culture	Organism	Sepsis	ModifiedCtforROC	crpwithsample	Ct
1	1	23.14	0.59	19	1	1	1	88.67	157	11.33
2	1	25	0.43	3	0	0	1	74.43	6.9	25.57		Organism key
4	1	28.85	1.01	20	0	0	0	60	.	0
5	1	28.71	1.11	9	1	1	0	60	6.1	0		1	Unspecified CONS
2	1	25	0.43	24	0	0	0	60	10.8	0		2	Staph. Aureus
5	1	28.57	1.44	26	1	1	0	60	.	0		3	Staph. Epidermidis
2	1	25	0.66	34	1	2	1	74.74	204.2	25.26		4	Staph. Hominis
5	2	28.14	1.11	15	1	1	1	77.84	.	22.16		5	Staph. Haemolyticus
9	2	24.57	0.65	26	0	0	0	60	.	0		6	Group B Strp.
9	2	24.57	0.65	30	0	0	1	77.56	24.9	22.44		7	Candida
68	1	26.14	1.26	38	0	0	0	60	.	0		8	Mixed growth
14	1	25.09	0.63	5	0	0	1	60	.	0
13	1	25.85	0.76	3	0	0	1	74.06	.	25.94
13	2	25.85	0.87	28	0	0	1	78.82	3.7	21.18
15	1	25	0.7	27	0	0	1	60	6.1	0
17	2	24	1.17	58	1	8	1	80.52	138	19.48
16	2	23.86	1.05	49	0	0	0	60	11.3	0
18	1	29.57	1.2	5	0	0	0	60	.	0
19	2	27.14	0.6	17	1	3	1	74.77	12.7	25.23
20	1	27.14	0.9	8	1	2	0	60	.	0
19	2	27.14	1.33	53	0	0	0	74.94	1.1	0
22	1	30	1.1	17	1	1	0	60	.	0
23	2	26.57	0.8	27	0	0	0	60	.	0
26	2	26	0.8	6	0	0	0	60	.	0
27	1	26.14	0.62	8	1	1	0	60	.	0
28	1	29.71	1.19	4	1	1	1	76.46	.	23.54
27	1	26	0.64	25	0	0	0	60	4.7	0
26	2	26	0.97	30	0	0	0	60	43.2	0
31	1	26.85	0.98	11	1	1	1	79.44	19.1	20.56
34	1	30.42	0.77	28	1	1	0	60	22.9	0
38	2	29.86	1.25	2	0	0	0	60	14	0
34	1	30.42	1.22	46	0	0	0	60	137.7	0
35	1	33	1.32	9	1	1	0	60	106	0
36	1	32.1429	1	22	0	0	0	60	.	0
38	2	29.89	1.46	20	1	2	0	60	.	0
34	1	30.42	1.49	60	0	0	0	60	.	0
39	1	29	1.03	12	1	1	0	60	.	0
39	1	29	1.13	16	0	0	1	74.63	.	25.37
40	2	29.29	1.19	12	1	3	0	60	1.6	0
43	2	28.86	1.09	4	1	1	0	60	.	0
42	2	28.86	1.35	4	1	1	0	60	.	0
44	2	28.86	0.96	8	1	2	0	60	84.1	0
42	2	28.86	1.29	10	1	3	0	60	24.6	0
46	2	26.72	0.85	2	1	4	0	60	.	0
47	2	26.72	0.87	4	1	3	0	60	.	0
48	2	25.43	1.15	35	0	0	0	60	1.9	0
50	2	25.57	1.26	43	0	0	0	60	.	0
46	2	26.72	0.86	15	1	7	0	60	9.7	0
41	1	28.86	1.09	27	1	3	0	60	136	0
46	2	26.72	0.97	31	1	3	0	60	3	0
52	2	26	0.94	28	1	6	1	60	66.8	0
53	1	25.57	0.83	6	1	1	0	60	1	0
54	2	30.57	0.97	7	0	0	1	76.73	.	23.27
54	2	30.57	1.07	16	0	0	0	77	38.8	23
56	2	28.28	1.19	4	0	0	1	78.03	9.6	21.97
57	2	31.85	1.36	31	1	1	1	76.28	27.2	23.72
58	2	30.71	1.08	9	1	1	0	60	.	0
59	2	26.42	1.23	46	1	5	1	60	19.7	0
61	2	28.28	0.88	13	1	3	0	60	44.3	0
62	1	26.71	0.69	3	0	0	0	60	.	0
62	1	26.71	0.69	3	1	1	0	60	.	0
64	1	26.71	0.77	6	1	3	0	60	1.4	0
66	1	26.71	0.8	7	1	1	1	78.12	.	21.88
67	2	26.71	1.01	9	1	8	1	60	.	0
63	1	26.71	0.69	12	0	0	0	60	5.5	0
